# Supplementary material for: IL-20 Cytokines Are Involved in Epithelial Lesions Associated with Virus-Induced COPD Exacerbation in Mice
Source: Biomedicines. 2021 Dec 5;9(12):1838. doi: 10.3390/biomedicines9121838 (PMC8699027; doi:10.3390/biomedicines9121838)
Supplement: Supplementary file 1 [file biomedicines-09-01838-s001.zip]

Archive with 1 entries (1 files):
- biomedicines-1468369-supplementary.pdf
